# Supplementary material for: The Preparation of Superhydrophobic Polylactic Acid Membrane with Adjustable Pore Size by Freeze Solidification Phase Separation Method for Oil–Water Separation
Source: Molecules. 2023 Jul 22;28(14):5590. doi: 10.3390/molecules28145590 (PMC10384457; doi:10.3390/molecules28145590)
Supplement: Supplementary file 1 [file molecules-28-05590-s001.zip]

Archive with 4 entries (4 files):
- Supporting Information.pdf
- video 1.mp4
- video 2.mp4
- video 3.mp4
